# Supplementary material for: Multimodal Nutraceutical and Psychological Intervention for GGT Reduction in Individuals with Alcohol Use Disorder
Source: Nutrients. 2026 May 23;18(11):1676. doi: 10.3390/nu18111676 (PMC13257675; doi:10.3390/nu18111676)
Supplement: Supplementary file 1 [file nutrients-18-01676-s001.zip]

Archive with 1 entries (1 files):
- nutrients-4188233-supplementary.pdf
